# Supplementary material for: A transcriptional roadblock protects yeast centromeres
Source: Nucleic Acids Res. 2022 Mar 7;50(14):7801–15. doi: 10.1093/nar/gkac117 (PMC9371891; doi:10.1093/nar/gkac117)
Supplement: gkac117_Supplemental_Files [file gkac117_supplemental_files.zip]

Archive with 2 entries (2 files):
- Hedouin-NAR-Supplemental_Tables_S1-S4.xlsx
- Hedouin_NAR_Supplemental_Data_Revised.pdf
