# Supplementary material for: A transcriptional roadblock protects yeast centromeres
Source: Nucleic Acids Res. 2022 Mar 7;50(14):7801–15. doi: 10.1093/nar/gkac117 (PMC9371891; doi:10.1093/nar/gkac117)
Supplement: gkac117_Supplemental_Files [file gkac117_supplemental_files.zip › Hedouin-NAR-Supplemental_Tables_S1-S4.xlsx]

## Sheet: Table S1 - Yeast strains
Supplemental Table S1 - List of yeast strains used in this study
All strains are derivatives of SBY3 (W303)
Strain	Relevant genotype
SBY3 (W303)	MATa ura3-1 leu2-3,112 his3-11 trp1-1 can1-100 ade2-1 bar1-1
SBY4958	MATa cbf1Δ::KanMX
SBY5082	MATα his3-11::pCUP1-GFP-LacI:HIS3 CEN8::lacO:TRP1
SBY6456	MATa his3-11::pCUP1-GFP-LacI:HIS3 CEN8::lacO:TRP1
SBY19103	MATa CBF1-3xFLAG:TRP REB1-13MYC:HIS CNN1-3V5:KanMX
SBY20838	MATa his3-11::pCUP1-GFP-LacI:HIS3 cen8(CDEI::cdeim)::lacO:TRP1
	cen8(CDEI::cdeim)::lacO:TRP1
SBY20840	MATa his3-11::pCUP1-GFP-LacI:HIS3 cen8(CDEI::REB1-BS)::lacO:TRP1
SBY20916	MATa his3-11::pCUP1-GFP-LacI:HIS3 CEN8::lacO:TRP1 CBF1-3xFLAG:TRP1 REB1-13xMYC:KanMX
SBY20917	MATa his3-11::pCUP1-GFP-LacI:HIS3 cen8(CDEI::cdeim)::lacO:TRP1 CBF1-3xFLAG:TRP1 REB1-13xMYC:KanMX
SBY20918	MATa his3-11::pCUP1-GFP-LacI:HIS3 cen8(CDEI::REB1-BS)::lacO:TRP1 CBF1-3xFLAG:TRP1 REB1-13xMYC:KanMX

## Sheet: Table S2 - Plasmids
Supplemental Table S2. List of plasmids used in this study
Plasmid name	Relevant genotype	Marker	Use	Origin
pSB963	CEN3 (WT)	Ampicillin, TRP	Kinetochore assembly assay (CEN3 WT and ampC templates)	Akiyoshi et al., 2009
pSB972	cen3 (CDEIIIm)	Ampicillin, TRP	Kinetochore assembly assay (CDEIIIm template)	Akiyoshi et al., 2009
pSB2959	cen3 (CDEIm)	Ampicillin, TRP	Kinetochore assembly assay (CDEIm template)	This study
pSB2960	cen3 (CDEI+IIIm)	Ampicillin, TRP	Kinetochore assembly assay (CDEI+IIIm template)	This study
pSB3118	cen3 (CDEI::Reb1-BS)	Ampicillin, TRP	Kinetochore assembly assay (CDEI::Reb1-BS template)	This study
pSB3218	pPGK1-spCas9 sgRNA	Kanamycin, CEN, URA	CRISPR-Cas9 vector for gene editing in yeast	Gift from Elçin Ünal lab
pSB3303	pPGK1-spCas9 sgRNA-CEN8	Kanamycin, CEN, URA	CRISPR-Cas9 edit of CDEI of CEN8	This study

## Sheet: Table S3 - Oligos
Supplemental Table S3. List of primers used in this study
Target	Primer name	DNA sequence (5' to 3')	Application	qPCR efficiency	Size amplicon	Comment / Purpose
COX3	SB7244	TCATCATGCCTTAATCGCAGGT	RT-PCR		132 bp
	SB7245	CCATCAGAGATAGTGAATGCAGC
ACT1	SB1050	CGGTATTGACCAAACTACTTAC	RT-PCR		313 bp
	SB1051	TTAGAAACACTTGTGGTGAACG
CEN7	SB5409	CACGTGTTATATTTACTATATAAAAATTCA	RT-PCR		212 bp
	SB5467	TATCCAATACTTTGTCGTCAATAT
CEN8	SB5411	ATCACATGACTAATAATTCTTTTAATTT	RT-PCR		118 bp
	SB5412	TTTCTAAGTTCGGAACACAA
CEN8	SB7232	AACTCCAACAATTACACATCCACAAAACG	RT-qPCR, ChIP-qPCR	1.96	173 bp
	SB7233	TTTCTAAGTTCGGAACACAAAACCCAATG
CEN4 (peri)	SB6683	GCTTTCATAGCTTAAACTCTTTACAGA	RT-qPCR	2.01	84 bp
	SB134	GACGATAAAACCGGAAGGAAG
CEN4 (core)	SB6685	GATTACCGAAACATAAAACCTGCTCAAG	RT-qPCR	2.06	98 bp
	SB6795	TATGAAAGCCTCGGCATTTTGGC
CEN5 (peri)	SB6456	CCACTGTTGGCGTTTCAACT	RT-qPCR	1.98	146 bp
	SB6457	ACAACTGCTATTTATGTGCGGC
CEN5 (core)	SB6721	AGCAGTATTAGATTTCCGAAAAGAAAAAAAGG	RT-qPCR	2.01	234 bp
	SB6457	ACAACTGCTATTTATGTGCGGC
CEN14	SB7446	GTTGTTGTGAAATGGTTCTAGTTAGTC	ChIP-qPCR	1.94	184 bp
	SB7447	CGCCTAAACGCAGATATCCTTAAATAC
UBC6	SB4137	GATACTTGGAATCCTGGCTGGTCTGTCTC	RT-qPCR	1.98	272 bp
	SB4138	AAAGGGTCTTCTGTTTCATCACCTGTATTTGC
T7-CEN3 for assembly	SB3878	BIOTIN-GGTTCTGGTGGTTCTGGTGGTTCTGGTGAATTCAAACAACCGCCGGCTTCCACCA	PCR			T7 sequence is italicized
	SB6667	AGTGAATTGTAATACGACTCACTATAGGATGGTGTTTATGCAAAGAAACCA
T7-AmpR for assembly	SB3882	BIOTIN-GGTTCTGGTGGTTCTGGTGGTTCTGGTGAATTCAGCAATAAACCAGCCAGCCGGAA	PCR			T7 sequence is italicized
	SB6701	AGTGAATTGTAATACGACTCACTATAGGACAACATGGGGGATCATGTAACTC
CEN8-sgRNA	SB6994	GGCTGGGCAACACCTTCGGGTGGCGAATGGATTTAGTATAATAAGTAGGA	Cloning			Cloning of sgRNA into Cas9 vector
	SB6995	ATTTTAACTTGCTATTTCTAGCTCTAAAACTCCTACTTATTATACTAAAT
CEN8-CDE1m-repair template	SB6996	TACCTTGAATGTACAGCTCTAATTACACACAAGTTAAAAAGTAGATAAGAAGAACTCCAACAATTACACATCCACAAAACGATTTAGTATAATAAGTAGGATGGTAATggCATGACTAATAATTCTTTTAATTTTAATTAATTTAATAAAATTAAAATAATATATATACTAAATTGTTTATTAAAAATGATTAAACATTG	CRISPR-Cas9 edit of CDEI			Repair template to mutagenize CDEI element of CEN8 (CACATG->GGCATG)
CEN8-CDE1::Reb1-BS-repair template	SB6997	CTTACCTTGAATGTACAGCTCTAATTACACACAAGTTAAAAAGTAGATAAGAAGAACTCCAACAATTACACATCCACAAAACGATTTAGTATAATAAGTAGGATGGTAttacccggTAATAATTCTTTTAATTTTAATTAATTTAATAAAATTAAAATAATATATATACTAAATTGTTTATTAAAAATGATTAAACATTG	CRISPR-Cas9 edit of CDEI			Repair template to replace CDEI element of CEN8 by a Reb1 binding site (ATCACATGAC->ttacccgg)
CBF1	SB1058	CAACATCAAGTGCTTAAAATATAATACGGTTTTCTACACTTTTATTAACGCGGATCCCCGGGTTAATTAA	PCR			Deletion of CBF1 locus using pFA6a plasmids
	SB1059	GCAGATACATAGGGAGACTCGAAATACATTTAGCTATCTATTTTTAACTCTCGATGAATTCGAGCTCGTT
CBF1	SB5550	CGAAAGAAAAAGCACTAGGAGCGATAATCCACATGAGGCTAGGGAACAAAAGCTGGAGCT	PCR			To tag CBF1 in C-ter using pFA6a plasmids
	SB5551	AGGGAGACTCGAAATACATTTAGCTATCTATTTTTAACTCCTATAGGGCGAATTGGGT
CNN1	SB5152	TCCCTTAGAACTTCAATCAAGAATTGAAAGTTATTTGTTCCGGATCCCCGGGTTAATTAA	PCR			To tag CNN1 in C-ter using pFA6a plasmids
	SB5153	AAATTGCCACTATTTAATTATTTTCTCTACGGTATCTTTTGAATTCGAGCTCGTTTAAAC
REB1	SB6222	TGATTATTTTAGCTCCAATATTTCAATGAAAACAGAAAATCGGATCCCCGGGTTAATTAA	PCR			To tag REB1 in C-ter using pFA6a plasmids
	SB6223	TTATTGAGTTTTTCGCTTTCACCAATTATATTTTCCGGAAGAATTCGAGCTCGTTTAAAC

## Sheet: Table S4 - Hybridization Probes
Supplemental Table S4. Probes used to capture centromeric and peri-centromeric cDNA molecules in yeast cells
Probe name	Strand origin (+/-)	DNA sequence (5' to 3')	Genomic coordinates (SacCer_Apr2011/SacCer3)	Length (bases)	GC content (%)	Tm (°C)
CEN1_1	+	GAAATAAAAATAAAAATCTTATAATTTTACCAGCTTCAATAACTCGATTTGCATAAGTGTGCCTTAGTATGCTTATTATATTGACTTTGACATTGAACTTCAAAACCTTTTATGTAATGA	chrI:151335-151454	120	25.8333	69.1
CEN1_2	+	GTCACATGACATAATAATAAATAATTTTAAAAATATAAAATATTTTTAATAGTTTTTAAATATTTTACAGTTTATTTTTTAAATTTATTTATATGTTTTTGTTTTCCGAAGCAGTCAAAG	chrI:151465-151584	120	15	67.6
CEN1_3	+	TTTAATTTTCGGAGCTTTCATTTCAAGCGCCTTTTTTTTACACATAATACGATCAAGATAAATTATTATAGTGGTACAGAACTCTTAAGCACTAGGCGGTGGACCTTATTAGCTCAATC	chrI:151588-151706	119	34.4538	70
CEN2_1	+	GGAGTACTTGCTTTCAGCAGAAAATGAAAAAAAGAACGTTCAAACAGACTGAAAATATAGCTATTCAACTGGCACCTACTAATATCAATAATAATAAATTAATCTTGAGCAAATTGATCC	chrII:238080-238199	120	30.8333	69.4
CEN2_2	+	CATGTGACTTATTTATTTAATTATTATTAAGTAAAAAAGATTTTCTATTTAAATTTATTAATTAATTTTTTTTCTTAAATAATTATTTTATGTTTTTGTTTTCCGAAAAAGAAAAATATT	chrII:238209-238328	120	11.6667	67.5
CEN2_3	+	AAGAAGTATCAATATATTTCTTGCAAAAAATTGTTCACCGAGAATTGACAAAAAAACCTTACGTCGGTGACGACGATATACAGATCCTATATTCTTCATGTATGTAATAGATTCCCATAC	chrII:238334-238453	120	32.5	69.5
CEN3_1	+	CTTCCGCTTATAGTACAGTACCTATACATTTCATAAACATGGCATGGCGATCAGCGCCAAACAATATGGAAAATCCACAGAAAGCTATTCATTGAAAAAATAG	chrIII:114273-114375	103	36.8932	69.6
CEN3_2	+	GTCACATGATGATATTTGATTTTATTATATTTTTAAAAAAAGTAAAAAATAAAAAGTAGTTTATTTTTAAAAAATAAAATTTAAAATATTAGTGTATTTGATTTCCGAAAGTTAAAAAAG	chrIII:114385-114504	120	14.1667	67.6
CEN3_3	+	GAAATATATATTTCATTGAATGGATATATGAAACGTTTACTGGTGGAAGTTTTGCTCATATATTATTATTCAATAGAAGTAATAAAGAAAAAGTTGGTAAAGCAACTTAACAGTAAAAAG	chrIII:114514-114633	120	25	68.4
CEN4_1	+	AGAAAATTTCTTTTGACTAAGTCCATATCGACTTTGTAAAAGTTCACATTAGCATACATATATTACACGAGCCAGAAATAGTAACTTTTGCCTAAATCACAAATTGCAAAATTTAATTGC	chrIV:449582-449701	120	29.1667	69.7
CEN4_2	+	GCAAAAGGTCACATGCTTATAATCAACTTTTTTAAAAATTTAAAATACTTTTTTATTTTTTATTTTTAAACATAAATGAAATAATTTATTTATTGTTTATGATTACCGAAACATAAAACC	chrIV:449704-449823	120	17.5	68.4
CEN4_3	+	GAAACTGTTTTGTCCTTGGAAAAAAAGCACTACCTAGGAGCGGCCAAAATGCCGAGGCTTTCATAGCTTAAACTCTTTACAGAAAATAGGCATTATAGATCAGTTCGAGTTTTCTTATT	chrIV:449837-449955	119	37.8151	70.8
CEN5_1	+	AGGGCCAAGCAAAAATACATCTCTCCTACATGCTACATAAGTCCGAGATATGTTTTATTTAAGAACTATGAATCTGTAAATGACTGATTCAATATTAAACTAAAATTTCTATGAAACATC	chrV:151861-151980	120	30	69.1
CEN5_2	+	CACGTGCTTTTTAAAAAATATAAATTTAATTTCATTTTCTATTTCAATATTTATTAAATAAAAAATTTGAAAAATATATAAAAATTGTAGCAGTATTAGATTTCCGAAAAGAAAAAAAGG	chrV:151989-152108	120	16.6667	68.1
CEN5_3	+	GAAAAGGAAAAGAAAAACTAAACGTAGTATAAAGTCTTGTTTAGTGCAAGCCACTGTTGGCGTTTCAACTAAACTATTCCTTAAAAATAAAGTACAATGTTACTGCTAAACAATGTTGA	chrV:152115-152233	119	31.0924	69.9
CEN6_1	+	GATAGAAGCGTTATGGAACCTGTCGAAGTTGTTAATGCTAAATACTCCAAGAAAAAGAACAACAAAAATAAGTAAAATAATATATAAACCTGTATAATATAACCTTGAAGACTATATTTC	chrVI:148385-148504	120	27.5	68.4
CEN6_2	+	CACGTGCTATAAAAATAATTATAATTTAAATTTTTTAATATAAATATATAAATTAAAAATAGAAAGTAAAAAAAGAAATTAAAGAAAAAATAGTTTTTGTTTTCCGAAGATGTAAAATAG	chrVI:148512-148631	120	14.1667	67.3
CEN6_3	+	GAAAGTTAGAAATTAGTATTATAATAGCAAAAAAAATTTAAAGTTAGAAATTAGAATTTAAGGCTCTACACACGTTTACGATGATATTGGACGACCGACACGAAAAGACAGTTTTAGGC	chrVI:148635-148753	119	30.2521	69
CEN7_1	-	TGTATTACGGAAATTACAGAAAAATGTTTAATTTTGATTTCATATTTTTTCTTTCTTTGAAAGAATATTGACGACAAAGTATTGGATAATTATAATGCAAGGAAAGGATATTTGTAGATC	chrVII:496793-496912	120	24.1667	68.8
CEN7_2	-	CACGTGTTATATTTACTATATAAAAATTCAATAAATAAAAAGTTAGAAGATAAAAATTATATTATACATATTTTTATTTTTATTATAATTTTTGTTTTTGCCTTCCGAAAAGAAAATAG	chrVII:496918-497036	119	15.9664	67.2
CEN7_3	-	GAATGTAGTTCATGGAAATTTGCTTCTTGAGCTTTTTAAGAGCTTCGATAAATTTGAAAATTAATTGTACTACATAAAAAATATGTAAACATCAATATATATAATATAATCACATTTC	chrVII:497045-497162	118	22.8814	68.1
CEN8_1	-	GACATTATCTTAAAAACGCGAAAAATAAAAAAATGATTATTGATGTTTATTTCACAAGCACTAAGGGAGAGTTTTGTCAACAAAGAATTTTATCGCTTCCTCAAGCCCAAATCTC	chrVIII:105462-105576	115	31.3043	69.7
CEN8_2	-	CACATGACTAATAATTCTTTTAATTTTAATTAATTTAATAAAATTAAAATAATATATATACTAAATTGTTTATTAAAAATGATTAAACATTGGGTTTTGTGTTCCGAACTTAGAAAATTG	chrVIII:105582-105701	120	16.6667	67.6
CEN8_3	-	GGTGCATTACATTCCTTACCTTGAATGTACAGCTCTAATTACACACAAGTTAAAAAGTAGATAAGAAGAACTCCAACAATTACACATCCACAAAACGATTTAGTATAATAAGTAGG	chrVIII:105710-105825	116	32.7586	69
CEN9_1	+	CCTTATGTATTTTTACGCGTCACTGCGAACGGATGAATATTGCCAATGACTGCTGCGCACTCTTAAAAAATATAATGACAATTATAATAAGAAGTATGATACTTTTTCTGTAAAAAATAT	chrIX:355497-355616	120	30.8333	69.7
CEN9_2	+	CATATGATTCACGTGAAAATTTTTATATTTTTAATTAAATTTTTATAATATTATAAATTATTATAATATTGATATTTAAAATTAAAAACAAATTATTAATGGTTTTGTTTTCCGAAATGT	chrIX:355622-355741	120	12.5	67.5
CEN9_3	+	CTTCAGAATAGTTATTTTCACGAATACGAGATACAGGGTAATGAAAACAGGTGTTATCCAAAAAAAAAAATTGATATATTTTAGATACTTTACATACAGAGGCAAGCTTCAGCTGTAGCC	chrIX:355757-355876	120	32.5	69.4
CEN10_1	-	CTTTACGAGAAGAAATGATTTTCCGGTAGTTAACCTTTTTTTATAGATACGTAGATACAGTCACCATTTTTAACATTGCACACAACTGTACGAATGCATAGATAAGGTAAGCCTTCCAGG	chrX:436183-436302	120	35.8333	69.7
CEN10_2	-	CACGTGTTAAATAATTAATTTACTTTAAAATTTATTTTTTAATATAAAATATTTATTCTTTTTATTTAAAAATAAAAAACACAAAAAAACAATGTTTATGATTTCCGAACCTAAATATAC	chrX:436304-436423	120	14.1667	67.6
CEN10_3	-	GTTGTTGTGGATGCTTATTCTATTTAGGATGGCCAAAGAACCTACAAAAAAATAAAAAAAAAATAATATTATACTCGTTCTCAACAACTCTACTAATTATTAAATAGGATTATATTAGAG	chrX:436433-436552	120	25.8333	68.3
CEN11_1	-	GTTACGAGAATTTGTTTTCTTGGTAATTAAAATAATCAAATACACATAGAAAGGAGAGTAAACTGCTTCCTCTGTATAAATCAAAGCAAAATTGTAAATAGCGTTGACAAGTGATTACAG	chrXI:440001-440120	120	30	69.2
CEN11_2	-	CATGATAAAAACATATTTAAAATTTTAAAAAAATTAATTTTCAAAATAAATTTATTATATTTTTTTAATTACATAATCATAAAAATAAATGTTCATGATTTCCGAACGTATAAAATAAG	chrXI:440124-440242	119	12.605	67.3
CEN11_3	-	GTCAATACTAGTGTTTAGGATATTTCTACTAATACCTAATACCTCAATGGTCCAATACTAAATAAGGTACTATTCATTGTATTGATTGATTCTGCATTTATCTTTCTCTTGAACCGTAAA	chrXI:440261-440380	120	30	68.6
CEN12_1	-	TTTATTAGCTATTTTTCAAGCATAAAAATTTGTTTTCGGGGTAAAAACTCTTTACGCGGGTGTGTACTTCAAATATTCAACTTTAGAAAAGTAAGCGTTTACTCGTTGATATTAGCATAC	chrXII:150704-150823	120	30.8333	69.8
CEN12_2	-	TATTAAATCACGTGTAATAAATATTATTAAAAAGTTTATTAAAATAAAATAATAATTTAAATTACTATTTTTAAATAAGTTTTATTTTTTAATAACACTATTGTATTTGTTATCCGAAC	chrXII:150835-150953	119	12.605	66.9
CEN12_3	-	GCTACTAAATTTATTTATGATTATCAATCTCTAATTTTAGTCAGCTTTTTATAAGGAGAAAACTTGTAGTACGAGGTTAACATAAGAAAGAAAGAGAATGATGAAAAAAAAACAGGATAT	chrXII:150953-151072	120	25.8333	68.5
CEN13_1	+	GGCCCTTTCAATATGAGGCTTTCGATTACCATGTGCAATCTGTCTATGAACCTTAGTTAATTAACACAACTGTTAAATAAAGCGATTTACTACACTTGAGATAATATAACTCAACAAAAC	chrXIII:267901-268020	120	33.3333	69.6
CEN13_2	+	CATGACTACCTAACAAAATATTTATTTTTCTTTTTTAATATTTGAAAATACTAAAATATTTTTGTTGTTTTTTGAAAAAAGGATTTTTAATGTGTATGCGTTCCGAACTTTAAATATAAC	chrXIII:268035-268154	120	20	68.5
CEN13_3	+	GCGTAAAAATAATTTTTCTCCGAATGTATATCGAAATCTCAAATTGCTCTTAGAGATTTAGATTTCAACGACAGGATAAATTGGCTAGAGTTGAAAAAACTGCACAGAGTATATAAAAG	chrXIII:268159-268277	119	31.0924	69.2
CEN14_1	+	GTAATGTACACATAAAATTTGCAACCCTATAATAAATCGGATTATTCTCTTTACTTCTTCCCTATAAGCAAGTAGATGTGAAGCCGCAATTAATTGAGTTGTTGTGAAATGGTTCTAG	chrXIV:628637-628754	118	33.0508	69.4
CEN14_2	+	CACGTGCAGCTTTTTAAAAATATTTTAAAACATTTTAAAAAATATACATTTTTTTATTATTTTTTTATATATTAATGTTAAAATTTATTTATGTATTTGTCTTCCGAAAAGTAAAATAAC	chrXIV:628760-628879	120	15	67.8
CEN14_3	+	CAAATTTGGTATTTAAGGATATCTGCGTTTAGGCGCCTAGCAAAAAAATGCCGAACTAAGAAATTATATTAATGTGGTATAAGTTACTGTTTACTAAAAGTGCCCCAAACGGCGCTGG	chrXIV:628883-629000	118	37.2881	70.5
CEN15_1	-	CAAAAATTATTATATGCGATATTGAAATTTCATTGTTCAGTATTTTTCCACTAAAACATGTGAAAGTAATTTTCATTATTGAACATGAAATGGTTCTGTCAAGGAAGTTTTGAAACTAG	chrXV:326456-326574	119	26.0504	69.1
CEN15_2	-	CGTGAACTTATTTTGCATTTAAAAAAAAGTAAAAACTATTTGCTAAAATATATTTTTTTAATTTTTAAAAATAATGTTTTAATTATTTAATGTATATGACTTCCGAAAAATATATATTTG	chrXV:326579-326698	120	15	67.8
CEN15_3	-	CTTATTGGGTGCTTATAAGCTGTTTGTTGTTCCTATTTCGTCTATCTTCAGATGAACATTAATATTCATTACTGAAAAATTTTCCGATGCCCTCATATTTTTGGGTAAAATATTATTAAT	chrXV:326706-326825	120	29.1667	69.4
CEN16_1	+	CTATAGTTAATATAAGCTTATGCAAAGGTTGAAGCCGTTATGTTGTCGTAATTCTAAATTACAGGTTATATTAAAGAGATTATCTTGACTGATATAAAATTTCTTATCATGGTAGTGATC	chrXVI:555829-555948	120	28.3333	68.3
CEN16_2	+	ATGATATATTTTTTATTTTTAATTTTTTTTAATTATAAAAATAATTTTTTTCTTTAAATTAAACAAAAATAAAAAATTGTTTTTTGTTGGTTAAGATTTCCGAAAATAGAAATATTATTC	chrXVI:555962-556081	120	10.8333	67.8
CEN16_3	+	CAGTTGAAAGACAAAAAAACATAAATATTTCTATGAGCAAACAATTTGAACAGAAAAATAAAATTGGGGAAGTGACACACCATGGTAGCGGTTCTAAAGCGAAATCGGCAAAGC	chrXVI:556081-556194	114	35.0877	70.5
